# Supplementary material for: Zweifach–Fung Microfluidic Device for Efficient Microparticle Separation: Cost-Effective Fabrication Using CO2 Laser-Ablated PMMA
Source: Micromachines (Basel). 2024 Jul 22;15(7):932. doi: 10.3390/mi15070932 (PMC11278838; doi:10.3390/mi15070932)
Supplement: Supplementary file 1 [file micromachines-15-00932-s001.zip]

Archive with 1 entries (1 files):
- micromachines-3087053-supplementary.pdf
